# Supplementary material for: Transcriptional regulation of abscisic acid biosynthesis and signal transduction, and anthocyanin biosynthesis in ‘Bluecrop’ highbush blueberry fruit during ripening
Source: PLoS One. 2019 Jul 18;14(7):e0220015. doi: 10.1371/journal.pone.0220015 (PMC6638965; doi:10.1371/journal.pone.0220015)
Supplement: S1 Table — (XLSX) [file pone.0220015.s001.xlsx]

## Sheet: Sheet1
Transcript ID	Annotation	Forward primer	Reverse primer
XLOC_002223	Nine-cis-epoxycarotenoid dioxygenase (NCED)	GTGGAAATACCGTTGGATGG	CTCCCAAGCATTCCACAAGT
XLOC_020802	SQUAMOSA-class MADS box transcription factor (TDR)	CCCTCTCAGCCAGTGTCTTC	CACCTTGACCCTGAGAGAGC
XLOC_011961	Chalcone synthase (CHS)	GCGTGTGTGCTGTTCATTTT	CCATTCAAGTGCACAAGCTG
XLOC_013012	Chalcone isomerase (CHI)	GGGTGACTGGGTGAAAAGAA	CCTTTAACGGGCAAGCAATA
XLOC_024963	Flavanone 3-hydroxylase (F3H)	TCAACTTGGCCTTCTCCAGT	ACCCGAGGCAACAGTGTATC
XLOC_006400	Flavonoid 3'-hydroxylase (F3'H)	CAGTTTTTGAAGACGCACGA	TCCAAGGCCTTAGCAGAGAA
XLOC_025538	Flavonoid 3',5'-hydroxylase (F3'5'H)	GAGTCGGAGTTGGGTCACAT	TCGCCCACGTTAAATAGTCC
XLOC_001004	Dihydroflavonol 4-reductase (DFR)	ACCCTTCCACCCCACTTAAC	CGGAATCAACTCGAAATCGT
XLOC_025532	Anthocyanidin synthase (ANS)	TGGGATTGGAAGAAGACAGG	GATCCATTTGCCCTCGTAGA
XLOC_001255	Anthocyanin 3-O-glucosyltransferase (UFGT)	ATGCTCTCTGTCGGCTCATT	TTGCTTTGTGCAGAACTTGG
XLOC_008271	O-Methyltransferase (OMT)	AGCCCAGTTTCCGGTACTCT	TCCTCTGTTCAACCGATTCC
