# Supplementary material for: Transcriptional regulation of abscisic acid biosynthesis and signal transduction, and anthocyanin biosynthesis in ‘Bluecrop’ highbush blueberry fruit during ripening
Source: PLoS One. 2019 Jul 18;14(7):e0220015. doi: 10.1371/journal.pone.0220015 (PMC6638965; doi:10.1371/journal.pone.0220015)
Supplement: S2 Table — (XLSX) [file pone.0220015.s002.xlsx]

## Sheet: Sheet1
Transcript ID	Pathway	Annotation	Pale green to reddish purple stages			Reddish purple to dark purple stages
			log2 Fold change	P-value	Significance	log2 Fold change	P-value	Significance
XLOC_005612	ABA biosynthesis	b-Carotene 3-hydoroxylase (BCH)	-0.176665	0.802516	ns	-0.620112	0.212945	ns
XLOC_010245			-0.127408	0.861679	ns	-0.287022	0.631651	ns
XLOC_014503			-0.0175736	0.983141	ns	-0.0873916	0.919642	ns
XLOC_021522			0.103337	0.887801	ns	-0.0996982	0.8923	ns
XLOC_021523			1.02569	0.0131161	**	0.743403	0.0607289	ns
XLOC_001776		Zeaxanthin epoxidase (ZEP)	-0.891406	0.111502	ns	0.451497	0.531721	ns
XLOC_018091			-0.484463	0.634521	ns	0.162698	0.906965	ns
XLOC_021136			-0.375861	0.474207	ns	0.253515	0.665518	ns
XLOC_021945			-0.0658925	0.95964	ns	-0.341195	0.7414	ns
XLOC_021946			0.00516315	0.994668	ns	-0.810374	0.124912	ns
XLOC_025033			0.373215	0.47865	ns	-0.633171	0.186242	ns
XLOC_002223		Nine-cis-epoxycarotenoid dioxygenase (NCED)	-2.59777	1	ns	3.14911	0.121632	ns
XLOC_003903			-0.231165	0.862667	ns	-2.47316	0.152367	ns
XLOC_009132			-0.0789975	0.920418	ns	-3.24534	0.000969182	***
XLOC_016358			0.0325339	0.970222	ns	-2.60028	0.000969182	***
XLOC_016359			0.112172	0.899331	ns	-2.82154	0.000969182	***
XLOC_016360			0.125623	0.911669	ns	3.44428	0.000969182	***
XLOC_021727			2.00697	0.000969182	***	0.252255	0.818927	ns
XLOC_024952			2.2306	0.000969182	***	0.836858	0.0956531	ns
XLOC_009634		Xanthoxin dehydrogenase (ABA2)	-2.56176	1	ns	5.82355	0.0966085	ns
XLOC_010206			-0.294901	0.588148	ns	-0.216808	0.72409	ns
XLOC_015007			0.384841	1	ns	0.06769	0.9456	ns
XLOC_017884			0.763832	1	ns	2.4421	1	ns
XLOC_023979		Abscisic-aldehyde oxidase (AAO3)	-0.279221	0.604264	ns	-1.63959	0.000969182	***
XLOC_001385	ABA signal tansduction	Pyrabactin resistance-like protein (PYL)	-2.14288	1	ns	3.04548	1	ns
XLOC_003186			-0.613749	0.435162	ns	0.361836	0.721021	ns
XLOC_006253			-0.366325	0.552475	ns	1.70258	0.000969182	***
XLOC_006910			-0.0832962	0.920418	ns	0.545349	0.29321	ns
XLOC_014772			-0.061609	0.965224	ns	1.76431	0.0146312	**
XLOC_014773			-0.0167742	0.98402	ns	0.644994	0.222674	ns
XLOC_018382			0.269926	0.639181	ns	0.951858	0.0141343	**
XLOC_019042			1.46959	1	ns	4.69172	0.000969182	***
XLOC_025240			1.82582	0.0125945	*	3.05836	0.000969182	***
XLOC_002375		Protein phosphatases type 2C (PP2C)	-0.414125	0.685178	ns	2.84913	0.000969182	***
XLOC_002874			-0.0875911	0.899853	ns	0.124796	0.853844	ns
XLOC_002875			-0.0335735	0.976077	ns	-0.488333	0.547082	ns
XLOC_003308			0.0327703	0.973231	ns	0.434748	0.457564	ns
XLOC_003806			0.214701	0.744409	ns	0.0523524	0.94948	ns
XLOC_008259			0.530713	0.578803	ns	2.11374	0.000969182	***
XLOC_014108			0.551263	0.400063	ns	0.306651	0.677566	ns
XLOC_014109			0.588516	0.173478	ns	1.56346	0.000969182	***
XLOC_019574			0.739239	0.140109	ns	1.54278	0.000969182	***
XLOC_023260			1.29097	1	ns	1.30122	0.12285	ns
XLOC_003694		Sucrose non-fermenting-1-related protein kinase 2 (SnRK2)	-0.588829	0.61765	ns	1.82572	0.0288667	*
XLOC_008135			-0.417264	0.542785	ns	-4.15623	0.0180578	*
XLOC_008364			-0.165046	0.861851	ns	0.0345486	0.975172	ns
XLOC_010843			-0.16031	0.810102	ns	1.09407	0.00181028	**
XLOC_010844			-0.056165	0.97956	ns	-0.0775062	0.973667	ns
XLOC_013509			-0.0420592	0.960072	ns	0.013067	0.984056	ns
XLOC_013510			-0.0187596	0.983582	ns	0.478509	0.509054	ns
XLOC_014716			0.1301	0.933888	ns	-0.464076	0.710701	ns
XLOC_016371			0.13175	0.843595	ns	0.125851	0.850229	ns
XLOC_016372			0.245793	0.708024	ns	0.0667769	0.935456	ns
XLOC_017765			0.309697	0.788374	ns	0.0152812	0.988048	ns
XLOC_022345			0.386029	0.428186	ns	0.177608	0.79158	ns
XLOC_001247		ABA-responsive element binding factors (ABF)	-0.870306	0.27606	ns	-0.0343508	0.983438	ns
XLOC_004834			-0.528457	0.222674	ns	-0.293929	0.575174	ns
XLOC_006309			-0.492388	0.429929	ns	0.766752	0.154573	ns
XLOC_006310			-0.335648	0.813361	ns	0.919674	0.36227	ns
XLOC_007054			-0.195052	0.800013	ns	0.066972	0.946018	ns
XLOC_008985			-0.17132	0.788597	ns	0.488422	0.289647	ns
XLOC_009041			-0.156305	0.908812	ns	0.228654	0.863528	ns
XLOC_011318			-0.151863	0.884944	ns	0.49195	0.519439	ns
XLOC_012531			0.034326	0.966056	ns	0.420044	0.403037	ns
XLOC_014966			0.0700142	0.963678	ns	-0.841579	0.406936	ns
XLOC_016006			0.361056	0.676083	ns	1.99523	0.000969182	***
XLOC_021956			0.797067	0.233892	ns	2.01571	0.000969182	***
XLOC_023170			0.852492	0.0680753	ns	2.29933	0.000969182	***
XLOC_025428			1.3288	0.525379	ns	0.583309	0.766256	ns
XLOC_025429			0,1234	0.000969182	***	0.30195	1	ns
XLOC_005581		SQUAMOSA-class MADS box transcription factor (TDR)	0.404514	0.508047	ns	0.140108	0.869675	ns
XLOC_008525			0.0635279	0.933282	ns	0.0518551	0.948683	ns
XLOC_012094			0.684365	0.0943712	ns	0.068021	0.927176	ns
XLOC_012234			-1.47496	0.000969182	***	0.181289	0.807785	ns
XLOC_012235			-0.514383	0.332775	ns	-0.453204	0.446216	ns
XLOC_012336			-0.416756	0.449666	ns	-0.10473	0.900002	ns
XLOC_020801			-0.576201	0.554902	ns	0.170814	0.902288	ns
XLOC_020802			-1.57658	0.12285	ns	1.82478	0.0763915	ns
XLOC_022202			-1.31869	0.0105699	*	-0.430372	0.583747	ns
XLOC_025201			0.254033	1	ns	1.56159	0.149846	ns
XLOC_002719		R2R3MYB transcription factor (MYB)	0	1	ns	10.2947	0.418519	ns
XLOC_004086			1.24763	1	ns	5.65901	0.000969182	***
XLOC_014424			3.00553	0.299757	ns	4.27981	0.000969182	***
XLOC_014506			-0.539662	0.557183	ns	2.47904	0.000969182	***
XLOC_016597			-0.816103	0.319676	ns	1.71532	0.00466161	**
XLOC_024956			0.166492	0.902155	ns	-1.01628	0.285117	ns
XLOC_007052		Basic helix-loop-helix transcription factor (bHLH)	-0.267364	0.637556	ns	0.958501	0.0100267	**
XLOC_020812			0.306102	0.778586	ns	-1.74398	0.0607289	ns
XLOC_012742		b-Transduction repreat transcription factor (WDR)	-0.0888636	0.902065	ns	0.720322	0.0627509	ns
XLOC_014007			-0.0344994	0.966	ns	0.458336	0.326274	ns
XLOC_000676	Anthocyanin biosynthesis	Chalcone synthase (CHS)	2.8177	0.000969182	***	0.969895	0.0376979	*
XLOC_006462			0.4071	0.473249	ns	3.14048	0.000969182	***
XLOC_011532			4.5036	0.536119	ns	-1.1141	0.296717	ns
XLOC_011961			0.552595	0.395884	ns	2.96614	0.000969182	***
XLOC_013011		Chalcone isomerase (CHI)	-0.136923	0.87447	ns	0.943032	0.0430509	*
XLOC_013012			-0.252149	0.661832	ns	0.498442	0.265319	ns
XLOC_005654		Flavanone 3-hydroxylase (F3H)	-0.131954	0.863873	ns	2.92228	0.000969182	***
XLOC_021089			-0.109256	0.908006	ns	2.80198	0.000969182	***
XLOC_021090			1.71413	0.000969182	***	2.4903	0.000969182	***
XLOC_021091			1.90305	0.00659661	**	3.2257	0.000969182	***
XLOC_024962			2.20883	0.00257477	**	2.95165	0.000969182	***
XLOC_024963			0.962188	0.231971	ns	1.72223	0.00834139	***
XLOC_006400		Flavonoid 3'-hydroxylase (F3'H)	-0.05816	0.943553	ns	2.99355	0.000969182	***
XLOC_006164		Flavonoid 3',5'-hydroxylase (F3'5'H)	-0.0197688	0.981187	ns	-0.173346	0.805194	ns
XLOC_023331			1.15935	1	ns	4.8309	0.548515	ns
XLOC_023334			-6.35321	0.42059	ns	3.13964	1	ns
XLOC_023335			3.02626	0.000969182	***	2.90077	0.000969182	***
XLOC_025538			3.10666	0.000969182	***	2.86387	0.0009682	***
XLOC_001004		Dihydroflavonol 4-reductase (DFR)	-0.223729	0.706611	ns	1.56911	0.000969182	***
XLOC_001017			0.377029	0.683903	ns	0.0061277	0.990225	ns
XLOC_003790			0.424466	0.672606	ns	-0.458365	0.632175	ns
XLOC_003791			-0.650764	0.424224	ns	0.806923	0.305015	ns
XLOC_017095			2.82762	0.000969182	***	3.17517	0.000969182	***
XLOC_020826			-0.275999	0.713937	ns	0.883232	0.0733436	ns
XLOC_020854		Anthocyanidin synthase (ANS)	0.518447	0.361257	ns	2.94977	0.000969182	**
XLOC_024611			0.598841	0.79681	ns	2.01936	0.14365	ns
XLOC_025532			0.671168	0.18325	ns	3.66741	0.000969182	***
XLOC_000512		Anthocyanin 3-O-glucosyltransferase (UFGT)	3.21118	0.000969182	***	0.945321	0.040628	*
XLOC_001255			1.50634	0.00181028	**	3.90197	0.000969182	***
XLOC_009818			-0.500199	0.401221	ns	-0.020183	0.983957	ns
XLOC_012003			-1.44543	0.189996	ns	-2.31735	0.305861	ns
XLOC_012011			3.14877	0.000969182	***	1.35558	0.00181028	**
XLOC_017212		Anthocyanidin 3-O-glucoside 2'''-O-xylosyltransferase (UGT75B1)	-0.544854	0.536407	ns	-1.6648	0.131263	ns
XLOC_008271		O-methyltransferase (OMT)	-0.442305	1	ns	1.71697	0.0867426	ns
XLOC_009548			-0.728313	0.0017	***	-1.41767	0.0100267	**
XLOC_025658			1.49353	0.0548314	ns	-4.04522	0.0915045	ns
XLOC_006876		Leucoanthocyanidin reductase (LAR)	-2.81122	0.000969182	***	-3.52154	0.000969182	***
XLOC_014162			-2.28005	0.468771	ns	0.753131	0.124912	ns
XLOC_014163			-2.04581	0.000969182	***	-3.78344	0.0018	**
XLOC_020879			-0.0244309	0.0001	***	-2.13882	0.00398663	**
XLOC_021379			-0.193328	0.792216	ns	0.753131	0.0851587	ns
XLOC_018239		Anthocyanidin reductase (ANR)	-2.65937	0.0161241	*	-1.52828	0.0015	**
